# Supplementary material for: The Bifunctional Dimer Caffeine-Indan Attenuates α-Synuclein Misfolding, Neurodegeneration and Behavioral Deficits after Chronic Stimulation of Adenosine A1 Receptors
Source: Int J Mol Sci. 2024 Aug 29;25(17):9386. doi: 10.3390/ijms25179386 (PMC11395333; doi:10.3390/ijms25179386)
Supplement: Supplementary file 1 [file ijms-25-09386-s001.zip]

Archive with 1 entries (1 files):
- ijms-3077668-supplementary.pdf
